# Supplementary material for: Unraveling the Molecular Interactions Between Ferulic Acid and Wheat Glutenin/Gliadin in Different Systems
Source: Foods. 2026 Jul 17;15(14):2532. doi: 10.3390/foods15142532 (PMC13408271; doi:10.3390/foods15142532)
Supplement: Supplementary file 1 [file foods-15-02532-s001.zip]

Archive with 1 entries (1 files):
- foods-4359363-supplementary.pdf
